# Supplementary material for: Quantifying Health Policy Uncertainty in China Using Newspapers: Text Mining Study
Source: J Med Internet Res. 2023 Nov 14;25:e46589. doi: 10.2196/46589 (PMC10685290; doi:10.2196/46589)
Supplement: Multimedia Appendix 3 [file jmir_v25i1e46589_app3.xlsx]

## Sheet: Sheet1
year	month	HPU Index
2003	1	39.4875
2003	2	16.0763
2003	3	107.328
2003	4	23.7816
2003	5	51.0206
2003	6	51.5142
2003	7	72.1647
2003	8	13.209
2003	9	19.6079
2003	10	37.2034
2003	11	28.1731
2003	12	20.2998
2004	1	49.7985
2004	2	87.267
2004	3	99.2443
2004	4	47.1152
2004	5	18.4332
2004	6	18.0682
2004	7	20.8058
2004	8	10.385
2004	9	24.514
2004	10	17.9905
2004	11	7.87738
2004	12	33.0946
2005	1	50.9965
2005	2	25.696
2005	3	90.2591
2005	4	33.5884
2005	5	22.3422
2005	6	26.4328
2005	7	28.0503
2005	8	39.1428
2005	9	22.6116
2005	10	73.8506
2005	11	32.9465
2005	12	37.6158
2006	1	62.1762
2006	2	53.2673
2006	3	73.3209
2006	4	0
2006	5	9.9022
2006	6	0
2006	7	11.089
2006	8	17.2975
2006	9	39.7405
2006	10	66.8388
2006	11	26.972
2006	12	11.0464
2007	1	7.75519
2007	2	10.887
2007	3	91.5604
2007	4	27.8072
2007	5	36.805
2007	6	20.0434
2007	7	39.9184
2007	8	46.5095
2007	9	27.285
2007	10	48.3368
2007	11	28.2868
2007	12	78.1194
2008	1	36.9289
2008	2	56.6548
2008	3	180.525
2008	4	37.9268
2008	5	1.52531
2008	6	0.802313
2008	7	36.0411
2008	8	43.9927
2008	9	35.0034
2008	10	175.9
2008	11	132.152
2008	12	126.607
2009	1	168.046
2009	2	170.319
2009	3	140.54
2009	4	137.452
2009	5	50.2905
2009	6	116.255
2009	7	91.4208
2009	8	72.2241
2009	9	63.9199
2009	10	85.0975
2009	11	65.5224
2009	12	130.9
2010	1	146.273
2010	2	115.528
2010	3	117.332
2010	4	72.7918
2010	5	57.2103
2010	6	52.6392
2010	7	57.0914
2010	8	36.2668
2010	9	62.1471
2010	10	69.67
2010	11	70.1644
2010	12	95.2535
2011	1	62.5996
2011	2	90.2325
2011	3	102.293
2011	4	81.7994
2011	5	59.946
2011	6	43.8548
2011	7	62.7929
2011	8	82.6183
2011	9	44.8238
2011	10	69.4377
2011	11	83.6985
2011	12	113.864
2012	1	117.407
2012	2	74.8972
2012	3	99.3016
2012	4	68.633
2012	5	52.5952
2012	6	39.1228
2012	7	77.9003
2012	8	57.6121
2012	9	69.8953
2012	10	70.837
2012	11	42.3411
2012	12	59.7502
2013	1	52.6293
2013	2	80.8545
2013	3	239.667
2013	4	45.053
2013	5	53.0261
2013	6	50.0186
2013	7	72.3695
2013	8	63.9834
2013	9	32.4234
2013	10	56.8353
2013	11	158.944
2013	12	123.592
2014	1	119.611
2014	2	84.669
2014	3	99.5121
2014	4	82.4529
2014	5	44.9645
2014	6	61.0064
2014	7	96.9984
2014	8	44.1925
2014	9	75.5024
2014	10	81.7593
2014	11	72.012
2014	12	27.3699
2015	1	80.6782
2015	2	188.795
2015	3	153.65
2015	4	54.5385
2015	5	82.6226
2015	6	85.7626
2015	7	67.5988
2015	8	58.2196
2015	9	70.8798
2015	10	78.3958
2015	11	103.779
2015	12	106.696
2016	1	166.203
2016	2	91.7109
2016	3	102.139
2016	4	145.955
2016	5	56.0943
2016	6	76.0849
2016	7	77.6372
2016	8	49.6134
2016	9	97.8065
2016	10	82.8809
2016	11	56.9682
2016	12	97.8664
2017	1	246.787
2017	2	40.0048
2017	3	135.194
2017	4	78.6085
2017	5	73.3758
2017	6	108.465
2017	7	83.9723
2017	8	71.3472
2017	9	73.7528
2017	10	172.333
2017	11	60.3184
2017	12	39.0281
2018	1	133.108
2018	2	156.201
2018	3	254.247
2018	4	83.9623
2018	5	72.1451
2018	6	140.71
2018	7	105.631
2018	8	87.8887
2018	9	86.0854
2018	10	92.6455
2018	11	81.0688
2018	12	102.1
2019	1	190.995
2019	2	54.1605
2019	3	95.3513
2019	4	90.7762
2019	5	105.089
2019	6	71.504
2019	7	114.678
2019	8	82.2515
2019	9	110.988
2019	10	85.8165
2019	11	94.8865
2019	12	193.068
2020	1	157.562
2020	2	238.643
2020	3	392.832
2020	4	426.715
2020	5	501.951
2020	6	298.99
2020	7	247.33
2020	8	172.131
2020	9	266.874
2020	10	312.886
2020	11	312.126
2020	12	289.475
2021	1	228.897
2021	2	159.988
2021	3	214.902
2021	4	127.863
2021	5	78.8966
2021	6	167.92
2021	7	76.2041
2021	8	178.933
2021	9	135.384
2021	10	153.733
2021	11	141.767
2021	12	99.6615
2022	1	263.241
2022	2	91.0309
2022	3	247.075
2022	4	257.385
2022	5	266.992
2022	6	214.002
2022	7	175.6
2022	8	93.3246
2022	9	105.35
2022	10	252.674
2022	11	119.368
2022	12	613.756
